# Supplementary material for: Simultaneous Ablation of the Catalytic AMPK α-Subunit SNF1 and Mitochondrial Matrix Protease CLPP Results in Pronounced Lifespan Extension
Source: Front Cell Dev Biol. 2021 Mar 4;9:616520. doi: 10.3389/fcell.2021.616520 (PMC7969656; doi:10.3389/fcell.2021.616520)
Supplement: Supplementary file 1 [file Table_1.XLSX]

## Sheet: heatmap
		5d ∆PaClpP vs. 5d WT		WT 20d vs. 5d		∆PaClpP 20d vs. 5d
		fold change log(2)	p-value	fold change log(2)	p-value	fold change log(2)	p-value
	TCA cycle								Abbreviations:
	Acetyl CoA‡	0.163399	0.84178	0.00557026	0.619089	-0.211635	0.829284		Citrate/Isocitrate: Citrate or isocitrate
	Citrate/Isocitrate	0.202073	0.000649298	-0.0591285	0.352787	-0.0458632	0.470195		2-Oxo/Ketoglutarate: 2-Oxoglutarate or 2-ketoglutarate
	Aconitate	0.393566	0.00639232	-0.0838283	0.54524	-0.0214271	0.870602		6-P Hexose: Hexose 6-phosphate
	2-Oxo/Ketoglutarate	0.0448575	0.693513	-0.063535	0.63643	-0.11945	0.120153		1/6-P Hexose: Hexose 1,6-bisphosphate
	Succinate	-0.443348	0.0608282	-0.262948	0.046199	0.0612375	0.887456		GAP: Glyceraldehyde 3-phosphate
	Fumarate	-0.292609	0.0284383	-0.0944089	0.472658	0.0860901	0.593644		DHAP: Dihydroxyaceton phosphate
	Malate	0.0324746	0.747372	-0.0216317	0.82621	-0.0530721	0.634358		2-/3-PG: 2- or 3-Phosphoglycerate
	Oxaloacetate	0.163216	0.203517	0.124361	0.455351	0.0150131	0.93894		PEP: Phosphoenolpyruvate
	Glyoxylate	-0.163626	0.351839	0.306844	0.360207	0.590768	0.191959		5-P Ribose/Ribulose: Ribose 5-phosphate or ribulose 5-phosphate
	Glycolysis								7-P SH: Sedoheptulose 7-phosphate
	Hexose	-0.103297	0.577548	0.150264	0.585436	0.358102	0.231285		6-PGluc: 6-Phosphogluconate
	6-P Hexose	0.198153	0.0462843	-0.00181087	0.985006	0.111987	0.200951		PPP: Pentose phosphate pathway
	1,6-P Hexose	0.339168	0.0230453	0.122782	0.314161	0.10088	0.504633
	GAP/DHAP	0.331785	0.0965768	0.475127	0.0608251	0.310198	0.0350318
	2-/3-PG	-1.19762	6.99638e-06	-0.947896	0.000745491	-0.0552673	0.703461
	PEP	-1.00187	0.00106659	-0.667442	0.00766281	0.154351	0.512317
	Pyruvate	-0.168002	0.352228	-0.248024	0.4638	-0.376351	0.0892309
	Chorismate	0.0712027	0.763561	0.16076	0.363627	0.188272	0.327508
	Lactate	-0.303469	0.307766	-0.0192073	0.940793	0.0836961	0.82835
	NAD‡	-0.74286	0.0975215	-0.986825	0.110987	0.611784	0.264477
	Amino acids
	Ornithine	-0.960637	0.224237	-0.0854391	0.886165	-0.191631	0.304086
	Aspartate	-0.0957196	0.306041	-0.282509	0.0904324	-0.0223176	0.900328
	Arginine	-0.458683	0.00508088	-0.0557046	0.734377	0.0876764	0.344334
	Proline	-0.341785	0.00627519	0.218035	0.0404846	0.298677	0.0759803
	Alanine	-0.205632	0.0635619	-0.00525985	0.947782	0.0142207	0.941751
	Asparagine	-0.157187	0.00115315	0.235782	0.00380495	0.278906	0.0193511
	Glutamate	-0.0350158	0.623953	0.286643	0.0150138	0.114758	0.25123
	Glutamine	0.118542	0.264945	0.115175	0.368573	-0.0765584	0.468039
	Glycine	-0.427234	0.00100187	-0.150871	0.0737868	0.281328	0.108823
	Histidine	-0.345966	0.00443687	-0.00170875	0.987295	0.117008	0.157206
	Homocysteine	-0.318786	0.200398	-0.558395	0.00763614	0.387659	0.155505
	Homoserine	-0.225389	0.0208239	-0.0275429	0.675851	0.161641	0.0871641
	Leucine/Isoleucine	0.124294	0.0790483	0.0240924	0.747336	0.153295	0.281104
	Lysine	0.104061	0.209801	0.156096	0.124715	-0.0350805	0.761754
	Methionine	0.0636272	0.62286	0.0228306	0.679353	-0.0297038	0.850564
	Phenylalanine	0.0616259	0.606472	0.152787	0.0314411	0.232085	0.378826
	Serine	-0.152471	0.495938	-0.148023	0.498746	0.202821	0.280122
	Threonine	-0.272394	0.0260061	-0.036547	0.790914	0.218855	0.044771
	Tryptophan	0.0239399	0.911243	0.342008	0.235631	0.239095	0.283018
	Tyrosine	-0.0955728	0.507009	-0.126822	0.179019	0.155886	0.329486
	Valine	0.331207	0.00889817	-0.00126072	0.989718	-0.0216013	0.808165
	PPP
	5-P Ribose/Ribulose	0.0203755	0.861167	0.259473	0.105864	0.274499	0.0769049
	7-P SH	0.0107047	0.907785	-0.0750042	0.519657	0.0317929	0.753623
	6-PGluc	0.110132	0.31619	0.366063	0.00396858	-0.0247885	0.783957
	NADP	-0.129661	0.601219	0.128572	0.687317	-0.0507715	0.84204
	NADPH‡	-0.753986	0.0161991	-0.00983988	0.983323	-0.0225502	0.969551
	Nucleotides
	AMP	0.378485	0.0585494	0.342189	0.123374	-0.0308594	0.827062
	ADP	0.0799388	0.189668	0.031157	0.149814	0.0202656	0.826367
	ATP	-1.07672	0.0212619	-0.47594	0.188268	0.435241	0.171818
	CTP‡	-0.724693	0.202765	-0.47017	0.429284	0.314896	0.442567
	GTP‡	-2.24482	0.0612446	-1.50639	0.0599073	0.924449	0.327832
	UTP	-0.804542	0.081255	-0.127319	0.732132	0.323287	0.409165
					-1		1

## Sheet: MS Intensity
		5d wild type						20d ∆PaClpP						20d wild type						20d ∆PaClpP
Metabolite	Abbreviations/other designation	WT 1	WT 2	WT 3	WT 4	mean value	SD	∆PaClpP 1	∆PaClpP 2	∆PaClpP 3	∆PaClpP 4	mean value	SD	WT 1	WT 2	WT 3	WT 4	mean value	SD	∆PaClpP 1	∆PaClpP 2	∆PaClpP 3	∆PaClpP 4	mean value	SD
Acetyl CoA‡	Acetyl coenzyme A	4.18	5.22	0.94	0	2.585	2.50835	0	1.12	6.06	4.4	2.895	2.81744	5.16	0	2.3	2.92	2.595	2.12178	5.52	2.92	0	1.56	2.5	2.34026
Citrate/Isocitrate	Citric acid/Isocitric acid	50836.5	46796.3	46938.3	48582.8	48288.5	1882.24	55123.4	57226.3	55524.1	54320.9	55548.7	1225.17	41532	48037.4	46708.4	49119.9	46349.4	3359.63	59704.3	50079.6	51062.8	54395.5	53810.6	4341.58
Aconitate	Aconitic acid	1790.1	1315.14	1402.04	1727.32	1558.65	235.119	1991.26	2067.58	2043.78	2087.38	2047.5	41.5146	1398.86	1362.18	1676.8	1444.82	1470.66	141.521	2019.8	1523.7	2194.76	2331	2017.32	352.868
2-Oxo/Ketoglutarate	Ketoglutaric acid, 2- = Oxoglutaric acid, 2-	625.36	642.12	694.58	854.8	704.215	104.63	736.38	755.68	698.88	714.88	726.455	24.8124	592.8	657.2	714.72	730.78	673.875	62.6038	673.92	749.88	623.44	627.68	668.73	58.7326
Succinate	Succinic acid	364.98	320.22	300.08	288.54	318.455	33.6662	230.16	154.02	239.8	312.82	234.2	64.9554	299.92	268.98	241.26	251.42	265.395	25.7075	402.06	167.64	132.9	274.82	244.355	121.252
Fumarate	Fumaric acid	240.72	243.94	298.06	264.26	261.745	26.3576	187.22	233.2	226.52	207.84	213.695	20.657	231.64	213.04	242.7	293.28	245.165	34.3321	283.18	226.1	182.78	215.28	226.835	41.8316
Malate	Malic acid	7987.18	6445.4	8103.84	8409.46	7736.47	878.938	7328.64	7613.1	8612.16	8096.46	7912.59	563.885	7714.62	6911.26	7969.76	7889.7	7621.34	485.224	9041.18	6720.66	7414.64	7330.72	7626.8	992.343
Oxaloacetate	Oxaloacetic acid	63.14	48.28	44.16	56.14	52.93	8.4278	56.22	60.28	57.9	62.68	59.27	2.81825	59.16	48.34	68.5	54.78	57.695	8.4638	63.94	37.52	71.76	66.34	59.89	15.2678
Glyoxylate	Glyoxylic acid	13.1194	13.8994	17.3194	13.2994	14.4094	1.96845	11.4794	12.5794	16.2594	11.1394	12.8644	2.34529	26.9394	18.1994	11.8994	14.2594	17.8244	6.60905	31.2194	12.8794	13.3794	20.0194	19.3744	8.54098
Hexose		4403.64	4122.44	5213.14	3143.1	4220.58	854.26	3827.46	3381.4	4596.24	3910.7	3928.95	501.903	4964.4	6185.56	2885.18	4700.4	4683.89	1362.51	6874.02	5610.16	3152.98	4506.38	5035.89	1584.74
6-P Hexose	Hexose 6-phosphate	1802.2	2169.88	2082.4	2331.94	2096.61	221.832	2562.1	2380.36	2318.84	2359.84	2405.28	107.626	1867.74	2124.08	2174.04	2210.04	2093.97	154.887	2958.16	2401.02	2477.04	2561.5	2599.43	247.973
1,6-P Hexose	Hexose 1,6-bisphosphate	203.3	230.24	227.02	264.1	231.165	25.028	305.6	271.22	330.84	262.06	292.43	31.7331	224.48	284.36	233.28	264.68	251.7	27.7812	387.66	293.24	273.86	299.68	313.61	50.5716
GAP/DHAP	Glyceraldehyde 3-phosphate/Dihydroxyacetone phosphate	97.04	106.82	164.08	148.98	129.23	32.3676	167.94	158.78	173.58	150.28	162.645	10.2541	192.66	214.82	159.66	151.4	179.635	29.461	228	206.46	164.1	208.08	201.66	26.8875
2-/3-PG	Phosphoglyceric acid, 2-/Phosphoglyceric acid, 3-	803.66	879.56	953.3	905.46	885.495	62.5255	409.86	344.7	406.14	383.58	386.07	29.9246	636.04	428.6	397.06	374.42	459.03	120.08	451.3	345.06	296.58	393.3	371.56	66.2202
PEP	Phosphoenolpyruvic acid	87.66	75.8	70.16	59	73.155	11.9265	35.34	32.12	40.16	38.5	36.53	3.55537	52.02	50.96	37.2	44.06	46.06	6.88068	43.5	24.9	42.44	51.78	40.655	11.3029
Pyruvate	Pyruvic acid	8.06	11.88	9.66	7.88	9.37	1.85476	7.54	9.3	8.82	7.7	8.34	0.85666	8.98	11.48	3.6	7.5	7.89	3.2981	8.12	6.16	7.22	4.2	6.425	1.68581
Chorismate	Chorismic acid	145.54	94.7	113.54	149.46	125.81	26.2487	123.06	102.14	175.06	128.44	132.175	30.7585	132.64	133.82	162.96	133.14	140.64	14.8879	173.26	138.5	141.3	149.34	150.6	15.7899
Lactate	Lactic acid	614.6	359.62	503.68	374.62	463.13	119.911	329.8	267.12	506.34	397.84	375.275	102.393	550.32	502.78	311.76	463.16	457.005	103.178	623.9	355.52	215.64	395.7	397.69	169.406
NAD‡	Nicotinamide adenine dinucleotide	10.3	9.78	9.06	3.56	8.175	3.11839	6.54	3.6	4.44	4.96	4.885	1.23746	1.9	1.46	5.3	7.84	4.125	3.01301	12.04	2.92	5.64	9.26	7.465	4.00584
Ornithine		275.216	267.916	371.436	969.876	471.111	335.84	203.116	250.216	292.776	222.176	242.071	38.9471	649.256	384.176	363.316	379.336	444.021	137.113	176.416	205.336	263.616	202.476	211.961	36.8128
Aspartate	Aspartic acid	658.82	726.82	614.08	637.26	659.245	48.6134	657.36	599.56	542.62	668.16	616.925	57.9735	391.74	638.24	579.12	558.92	542.005	105.679	756.78	469.42	525.8	677.82	607.455	132.879
Arginine		4878.42	3684.92	4015.72	3989.42	4142.12	513.311	3127.52	3083.9	2918.28	2926.36	3014.02	107.418	3857.32	3204.06	4943.02	3936.54	3985.24	717.941	3299.46	2704.12	3531.86	3276.02	3202.87	351.978
Proline		3090.11	3359.95	3332.39	3522.63	3326.27	178.42	2778.35	2651.75	2860.73	2207.73	2624.64	290.926	3429.35	3789.33	3914.47	4342.63	3868.95	376.843	3772.33	3497.93	2823.43	2819.71	3228.35	482.885
Alanine		1125.9	917.82	1048.76	1040.28	1033.19	86.0195	878.4	794.76	1000.16	910.44	895.94	84.8864	1008.26	1035.98	954.6	1118.88	1029.43	68.5369	1224	814.72	742.16	838.38	904.815	216.692
Asparagine		346.22	344.28	347.92	349.96	347.095	2.42065	305.36	300.92	328.52	310.26	311.265	12.1193	379.44	442.94	398.42	414.08	408.72	26.8524	401.14	421.96	341.22	346.28	377.65	40.1098
Glutamate	Glutamic acid	5445.5	5134.04	5811.92	5348.48	5434.98	282.985	5506.16	5555.04	5477.62	4679.82	5304.66	417.785	7194.9	7068.76	6480.4	5774.28	6629.58	649.682	5758.6	4996.04	6315.48	5905.28	5743.85	551.44
Glutamine		2593.92	2363.5	2683.82	3044.08	2671.33	282.754	2698.74	2691.52	3166.66	3043.46	2900.1	241.976	2769.48	2469.04	3309.72	3025.1	2893.34	358.75	3186.2	2542.52	2721.1	2551.02	2750.21	302.074
Glycine		213.56	226	246.82	228.28	228.665	13.7236	175.4	149.64	181.94	173.24	170.055	14.1036	195.28	218.62	189.46	220.48	205.96	15.8894	238.86	233.66	191.72	162.44	206.67	36.2604
Histidine		1623.78	1392.64	1337.88	1373.42	1431.93	129.896	1153.44	1146.04	1149.8	1057.18	1126.62	46.3885	1268.14	1366.86	1444.14	1641.8	1430.24	158.371	1355.96	1091.44	1211.24	1228.54	1221.8	108.243
Homocysteine		21.0612	24.0812	21.3612	23.4812	22.4962	1.50885	25.4012	16.9012	10.8212	19.0212	18.0362	6.01548	14.8412	18.2012	17.3212	10.7412	15.2762	3.34131	27.5412	22.1612	19.9612	24.7212	23.5962	3.27114
Homoserine		6254.96	5628.76	5577.68	6312	5943.35	393.99	5358.46	5057.82	5373.72	4544.92	5083.73	387.539	5357.94	5869.16	6057.3	6039.44	5830.96	326.548	6257.48	5170.82	5635.56	5681.94	5686.45	445.181
Leucine/Isoleucine		1457.2	1305.36	1340.42	1334.14	1359.28	67.0408	1581.9	1397.44	1542.18	1404.8	1481.58	94.3595	1217.62	1496.94	1396.9	1417.22	1382.17	117.89	2003.42	1477.24	1419.9	1690.14	1647.67	264.126
Lysine		6655.64	6936.3	7071.6	7804.92	7117.11	490.17	7187.58	7111.52	8170.16	8128.48	7649.44	578.302	7481.08	7081.32	8517.02	8642.06	7930.37	768.854	8784.1	7675.38	6890.32	6512.9	7465.67	1003.5
Methionine		59.26	52.58	55.24	57.36	56.11	2.86954	56.18	48.36	70.86	59.16	58.64	9.33325	54.56	54.44	60.28	58.74	57.005	2.96047	63.76	52.62	64.36	49.04	57.445	7.78077
Phenylalanine		116.38	128.66	118.36	111.38	118.695	7.26365	146.14	113.14	129.4	106.82	123.875	17.6292	128.08	127.3	140.64	131.8	131.955	6.11386	201.62	153.24	109.44	117.68	145.495	41.9668
Serine		538.3	581.24	344.2	393.44	464.295	113.426	437.28	365.78	373.32	494.54	417.73	60.4236	339.38	452.66	428.7	455.34	419.02	54.4274	595.54	442.06	391.02	494.52	480.785	87.3971
Threonine		379.3	394.28	358.46	444.66	394.175	36.7223	346.08	329.98	343.6	285.76	326.355	27.9736	308.32	376.3	396.6	456.04	384.315	60.9231	424.08	379.9	363.72	351.56	379.815	31.7112
Tryptophan		26.3	30.32	17.92	27.06	25.4	5.28275	20.86	22.14	30.86	29.44	25.825	5.0547	25.12	32.58	26.52	44.56	32.195	8.85631	37.88	26.36	32.92	24.76	30.48	6.06648
Tyrosine		46.22	37	39.36	39.98	40.64	3.93531	33.84	37.42	47.06	33.82	38.035	6.25015	35.86	35.66	37	40.36	37.22	2.17495	48.76	38.8	37.36	44.58	42.375	5.27766
Valine		15883.4	12345.6	14342.1	14877.1	14362	1488.4	17342.3	16988.5	19810.9	18131.9	18068.4	1256.15	14417.4	12759.9	14938.5	15282.2	14349.5	1117.79	20271.8	16422.9	17471.7	17033.1	17799.9	1703.13
5-P Ribose/Ribulose	Ribose 5-phosphate/Ribulose 5-phosphate	113.66	120.02	135.82	157.8	131.825	19.6637	137.74	139.5	130.74	126.82	133.7	5.9458	135.64	177.16	169.4	149	157.8	18.955	191.92	131.36	153.7	169.9	161.72	25.593
7-P SH	Sedoheptulose 7-phosphate	630.78	546	545.22	560.64	570.66	40.7027	626.28	622.9	526.3	524.16	574.91	57.3888	531.28	444.4	572.38	618.94	541.75	74.1241	594.5	516.38	643.84	596.16	587.72	52.7764
6-PGluc	Phosphogluconic acid, 6-	135.08	144.6	174.02	158.7	153.1	16.99	185.38	158.62	164.58	152.4	165.245	14.3149	197.86	189.56	210.68	191.18	197.32	9.60379	158.8	150.84	158.24	181.84	162.43	13.4389
NADP	Nicotinamide adenine dinucleotide phosphate	41.66	23.12	25.62	33.62	31.005	8.3972	32.64	32	25.96	22.76	28.34	4.78492	27.96	23.72	35.58	48.32	33.895	10.7962	24.34	17.26	34.28	33.56	27.36	8.11289
NADPH‡		15.32	13.08	10.66	10.96	12.505	2.16379	6.28	4.9	9.08	9.4	7.415	2.18525	6.3	5.58	18.48	19.32	12.42	7.49608	5.68	0.48	12.28	10.76	7.3	5.35129
AMP	Adenosine monophosphate	389.22	471.66	510.5	621.98	498.34	96.7018	763	654.52	603.64	570.16	647.83	84.2502	754.76	701.08	532.3	538.8	631.735	113.237	710.74	587.58	536.84	701.32	634.12	85.6657
ADP	Adenosine diphosphate	341.46	328.82	312.48	357.52	335.07	19.098	350.56	351.74	336.3	378.04	354.16	17.3978	286.64	358.48	352.1	372.32	342.385	38.1097	402.12	307.92	350.62	376.02	359.17	40.1177
ATP	Adenosine triphosphate	190.54	166.94	117.22	101.88	144.145	41.5668	50.16	54.66	62	106.54	68.34	25.93	65.24	83.18	141.06	125.08	103.64	35.37	105.42	67.34	98.94	97.92	92.405	17.0369
CTP‡	Cytidine triphosphate	18.6	7.2	9.46	6.88	10.535	5.49791	6.56	7.14	3.68	8.12	6.375	1.90853	4.8	3.72	12.88	9.02	7.605	4.1948	8.02	5.6	5.58	12.52	7.93	3.26739
GTP‡	Guanosine triphosphate	7.88	4.5	2.36	3.84	4.645	2.33492	0	1.48	1.46	0.98	0.98	0.693013	0.48	0.98	2.02	3.06	1.635	1.14628	0.48	0	2.98	3.98	1.86	1.92465
UTP	Uridine triphosphate	49.62	42.58	26.32	22.36	35.22	12.9887	14.58	16.26	21.5	28.32	20.165	6.18405	22.52	25.16	36.56	44.74	32.245	10.3202	38.82	21.22	16.58	24.3	25.23	9.59958

## Sheet: legend Table S1
Supplemental TABLE S1| Deletion of PaClpP affect the energy metabolism
(heatmap) Color-coded heatmap showing the exact values of fold change log(2) of 5-day-old ΔPaClpP vs. 5-day-old wild-type, 20-day-old wild-type vs. 5-day-old wild-type and 20-day-old ΔPaClpP vs. 5-day-old ΔPaClpP of four biological replicates, each. Blue color indicates a decrease in the metabolite amount, while red color shows an increased amount. "‡": In at least one biological replicate this m…
(MS Intensity) Shown are the measured mass spectroscopy intensities. For better visualization, the wild-type values are underlaid in light gray, ΔPaClpP values are underlaid in light green. Additionally, the mean values of the intensities for each strain and the standard deviation are shown. "‡": In at least one biological replicate this metabolite is at the detection limit. In yellow, those samp…
